# Supplementary material for: Differences in the Concentration of Anti-SARS-CoV-2 IgG Antibodies Post-COVID-19 Recovery or Post-Vaccination
Source: Cells. 2021 Jul 31;10(8):1952. doi: 10.3390/cells10081952 (PMC8391384; doi:10.3390/cells10081952)
Supplement: Supplementary file 1 [file cells-10-01952-s001.zip]

Archive with 1 entries (1 files):
- cells-1210790-supplementary.pdf
